# Supplementary material for: Preimplantation genetic testing for a family with usher syndrome through targeted sequencing and haplotype analysis
Source: BMC Med Genomics. 2019 Nov 7;12:157. doi: 10.1186/s12920-019-0600-x (PMC6836415; doi:10.1186/s12920-019-0600-x)
Supplement: Supplementary file 1 — Additional file 1: Table S1. Genes associated with Usher syndrome and RP. [file 12920_2019_600_MOESM1_ESM.xlsx]

## Sheet: Sheet1
Table S1. Genes associated with Usher syndrome and RP
RP1	RP2	RPGR	RHO	PRPH2	ROM1	RP9	IMPDH1
PRPF31	CRB1	PRPF8	TULP1	CA4	PRPF3	ABCA4	RPE65
EYS	CERKL	NRL	FAM161A	FSCN2	TOPORS	SNRNP200	SEMA4A
PRCD	NR2E3	MERTK	USH2A	PDE6B	PROM1	KLHL7	PDE6A
RGR	CNGB1	IDH3B	SAG	GUCA1B	CNGA1	BEST1	TTC8
C2orf71	ARL6	IMPG2	PDE6G	ZNF513	DHDDS	PRPF6,	CLRN1
MAK	CDHR1	CC2D2A	FLVCR1	TTPA	OFD1	RLBP1	CYP4V2
SPATA7	AIPL1	LRAT,	PDZD7	PCDH15	CDH23,	USH1G	GPR98
DFNB31	USH1C	MYO7A
