# Supplementary material for: Preimplantation genetic testing for a family with usher syndrome through targeted sequencing and haplotype analysis
Source: BMC Med Genomics. 2019 Nov 7;12:157. doi: 10.1186/s12920-019-0600-x (PMC6836415; doi:10.1186/s12920-019-0600-x)
Supplement: Supplementary file 3 — Additional file 3: Table S2. Statistic of target sequencing for genetic analysis. [file 12920_2019_600_MOESM3_ESM.xlsx]

## Sheet: Sheet1
Table S2 Statistic of target sequencing for genetic analysis
Sample	Mapped reads (M)	Mean depth of the target region (fold)	The fraction of target region covered at least 20-fold
patient	2.61	134.57	91.7
father	3.13	158.89	91.79
mother	2.24	126.32	91.17
husband	2.45	100.38	90.71
