# Supplementary material for: Preimplantation genetic testing for a family with usher syndrome through targeted sequencing and haplotype analysis
Source: BMC Med Genomics. 2019 Nov 7;12:157. doi: 10.1186/s12920-019-0600-x (PMC6836415; doi:10.1186/s12920-019-0600-x)
Supplement: Supplementary file 4 — Additional file 4: Table S3. Descriptions of evidence of pathology for identified variants. [file 12920_2019_600_MOESM4_ESM.xlsx]

## Sheet: Sheet1
Table S3 Descriptions of evidence of pathology for identified mutations
Evidence of pathogenicity	Descriptions
PVS1	Null variant (nonsense, frameshift, canonical +/−1 or 2 splice sites, initiationcodon, single or multi-exon deletion) in a gene where loss of function (LOF)is a known mechanism of disease
PM2	Absent from controls (or at extremely low frequency if recessive) (see Table 6)in Exome Sequencing Project, 1000 Genomes or ExAC
PM3	For recessive disorders, detected in trans with a pathogenic variant
PM4	Protein length changes due to in-frame deletions/insertions in a non-repeatregion or stop-loss variants
PP4	Patient’s phenotype or family history is highly specific for a disease with asingle genetic etiology
PP5	Reputable source recently reports variant as pathogenic but the evidence isnot available to the laboratory to perform an independent evaluation
