# Supplementary material for: Preimplantation genetic testing for a family with usher syndrome through targeted sequencing and haplotype analysis
Source: BMC Med Genomics. 2019 Nov 7;12:157. doi: 10.1186/s12920-019-0600-x (PMC6836415; doi:10.1186/s12920-019-0600-x)
Supplement: Supplementary file 5 — Additional file 5: Table S4. Statistic of target sequencing for PGT. [file 12920_2019_600_MOESM5_ESM.xlsx]

## Sheet: Sheet1
Table S4 Statistic of target sequencing for PGT
sample	Sample ID	Mapped reads (Mb)	Capture Specificity	Mean depth of the target region (fold)	The fraction of target region covered at least 30-fold	SNPs Identified in each sample
patient	YCB13B00697-2	8.99	0.7672	317	0.868	2888
father	YCB13B00695	17.84	0.5187	424	0.8824	2890
mother	YCB13B00692-2	16.75	0.595	441	0.8682	2877
husband	YCB13B00696-1	9.5	0.7186	313	0.8657	2884
father in law	YCB13B00693	21.34	0.534	504	0.8695	2882
mother in law	YCB13B00694	19.64	0.5164	468	0.8684	2872
Embryo 1	13D0124380	24.41	0.2231	310	0.8566	2686
Embryo 2	13D0124381	13.57	0.1709	136	0.797	2664
Embryo 3	13D0124382	8.47	0.3599	175	0.6868	2615
Embryo 4	13D0124383	7.51	0.3465	156	0.8234	2672
Embryo 5	13D0124384	14.38	0.1979	163	0.8218	2690
Embryo 6	13D0124385	11.24	0.2591	168	0.719	2652
Embryo 7	13D0124386	7.7	0.3094	141	0.8163	2681
Embryo 8	13D0124387	9.18	0.3525	189	0.82	2680
Embryo 9	13D0124388	21.19	0.2519	313	0.863	2697
Embryo10	13D0124389	10.98	0.2288	152	0.8258	2676
Embryo 11	13D0124390	12.81	0.2226	172	0.6984	2655
